# Supplementary material for: Nutritional Assessment in Inflammatory Bowel Disease (IBD)—Development of the Groningen IBD Nutritional Questionnaires (GINQ)
Source: Nutrients. 2019 Nov 12;11(11):2739. doi: 10.3390/nu11112739 (PMC6893781; doi:10.3390/nu11112739)
Supplement: Supplementary file 1 [file nutrients-11-02739-s001.zip]

Archive with 3 entries (2 files):
- supplementary/
- supplementary/Comparison of FFQs - Supplementary file 2.pdf
- supplementary/List of identified foods - Supplementary file 1.pdf
